# Supplementary material for: Effect of Probiotic Lactobacillus plantarum on Streptococcus mutans and Candida albicans Clinical Isolates from Children with Early Childhood Caries
Source: Int J Mol Sci. 2023 Feb 3;24(3):2991. doi: 10.3390/ijms24032991 (PMC9917570; doi:10.3390/ijms24032991)
Supplement: Supplementary file 1 [file ijms-24-02991-s001.zip]

Archive with 1 entries (1 files):
- ijms-2168816-supplementary.pdf
